# Supplementary material for: New spatial records of vascular plants in the Azores Archipelago: the PRIBES project and the Azorean Biodiversity Portal (ABP) initiatives - I. São Jorge Island (Azores)
Source: Biodivers Data J. 2026 Jan 29;14:e167704. doi: 10.3897/BDJ.14.e167704 (PMC12877778; doi:10.3897/BDJ.14.e167704)
Supplement: Supplementary material 1 — Table with the list of species [file bdj-14-e167704-s001.csv]

kingdom	phylum	class	order	family	genus	scientificName	establishmentMeans	dynamicProperties	Count
Plantae	Cycadophyta	Cycadopsida	Cycadales	Cycadaceae	Cycas	Cycas revoluta Thunb.	introduced	{"distribution":"Introduced Managed","iucnStatus":"Least Concern"}	1
Plantae	Lycopodiophyta	Lycopodiopsida	Lycopodiales	Lycopodiaceae	Huperzia	Huperzia suberecta (Lowe) Tardieu	native	{"distribution":"Macaronesian Endemic","iucnStatus":"Near Threatened"}	1
Plantae	Lycopodiophyta	Lycopodiopsida	Lycopodiales	Lycopodiaceae	Phlegmariurus	Phlegmariurus dentatus (Herter) Arana	native	{"distribution":"Macaronesian Endemic","iucnStatus":"Least Concern"}	3
Plantae	Lycopodiophyta	Selaginellopsida	Selaginellales	Selaginellaceae	Selaginella	Selaginella kraussiana (Kunze) A.Braun	native	{"distribution":"Native","iucnStatus":"Least Concern"}	78
Plantae	Magnoliophyta	Liliopsida	Alismatales	Araceae	Colocasia	Colocasia esculenta (L.) Schott	introduced	{"distribution":"Introduced Invasive","iucnStatus":"Least Concern"}	6
Plantae	Magnoliophyta	Liliopsida	Alismatales	Araceae	Zantedeschia	Zantedeschia aethiopica Spreng.	introduced	{"distribution":"Introduced Invasive","iucnStatus":"Least Concern"}	5
Plantae	Magnoliophyta	Liliopsida	Alismatales	Ruppiaceae	Ruppia	Ruppia maritima L.	native	{"distribution":"Native","iucnStatus":"Least Concern"}	1
Plantae	Magnoliophyta	Liliopsida	Asparagales	Asparagaceae	Agave	Agave americana L.	introduced	{"distribution":"Introduced Invasive","iucnStatus":"Least Concern"}	4
Plantae	Magnoliophyta	Liliopsida	Asparagales	Asparagaceae	Dracaena	Dracaena draco (L.) L.	indeterminate	{"distribution":"Indeterminate","iucnStatus":"Endangered"}	1
Plantae	Magnoliophyta	Liliopsida	Asparagales	Asphodelaceae	Aloe	Aloe arborescens Mill.	introduced	{"distribution":"Introduced Casual","iucnStatus":"Least Concern"}	9
Plantae	Magnoliophyta	Liliopsida	Asparagales	Asphodelaceae	Phormium	Phormium tenax J.R.Forst. & G.Forst.	introduced	{"distribution":"Introduced Invasive"}	6
Plantae	Magnoliophyta	Liliopsida	Asparagales	Iridaceae	Crocosmia	Crocosmia ×crocosmiiflora (G.Nicholson) N.E.Br.	introduced	{"distribution":"Introduced Invasive"}	15
Plantae	Magnoliophyta	Liliopsida	Asparagales	Orchidaceae	Platanthera	Platanthera micrantha (Hochst. ex Seub.) Schltr.	endemic	{"distribution":"Azorean Endemic","iucnStatus":"Endangered"}	4
Plantae	Magnoliophyta	Liliopsida	Asparagales	Orchidaceae	Platanthera	Platanthera pollostantha R.M.Bateman & M.Moura	endemic	{"distribution":"Azorean Endemic"}	19
Plantae	Magnoliophyta	Liliopsida	Commelinales	Commelinaceae	Tradescantia	Tradescantia fluminensis Vell.	introduced	{"distribution":"Introduced Invasive"}	29
Plantae	Magnoliophyta	Liliopsida	Lilliales	Liliaceae	Chlorophytum	Chlorophytum comosum (Thunb.) Jacques	introduced	{"distribution":"Introduced Casual"}	1
Plantae	Magnoliophyta	Liliopsida	Poales	Cyperaceae	Carex	Carex demissa subsp. cedercreutzii (Fagerstr.) Jac.Koopman	native	{"distribution":"Macaronesian Endemic","iucnStatus":"Least Concern"}	1
Plantae	Magnoliophyta	Liliopsida	Poales	Cyperaceae	Carex	Carex divulsa Stokes	native	{"distribution":"Native","iucnStatus":"Least Concern"}	1
Plantae	Magnoliophyta	Liliopsida	Poales	Cyperaceae	Carex	Carex hochstetteriana J.Gay ex Seub.	endemic	{"distribution":"Azorean Endemic"}	16
Plantae	Magnoliophyta	Liliopsida	Poales	Cyperaceae	Carex	Carex vulcani Hochst. ex Seub.	endemic	{"distribution":"Azorean Endemic"}	3
Plantae	Magnoliophyta	Liliopsida	Poales	Cyperaceae	Cyperus	Cyperus brevifolius (Rottb.) Hassk.	introduced	{"distribution":"Introduced Invasive","iucnStatus":"Least Concern"}	1
Plantae	Magnoliophyta	Liliopsida	Poales	Cyperaceae	Cyperus	Cyperus eragrostis Lam.	introduced	{"distribution":"Introduced Naturalised","iucnStatus":"Least Concern"}	4
Plantae	Magnoliophyta	Liliopsida	Poales	Cyperaceae	Cyperus	Cyperus esculentus L.	introduced	{"distribution":"Introduced Invasive","iucnStatus":"Least Concern"}	2
Plantae	Magnoliophyta	Liliopsida	Poales	Cyperaceae	Eleocharis	Eleocharis multicaulis (Sm.) Desv.	native	{"distribution":"Native","iucnStatus":"Least Concern"}	9
Plantae	Magnoliophyta	Liliopsida	Poales	Cyperaceae	Isolepis	Isolepis fluitans (L.) R.Br.	native	{"distribution":"Native","iucnStatus":"Least Concern"}	3
Plantae	Magnoliophyta	Liliopsida	Poales	Juncaceae	Juncus	Juncus acutus L.	native	{"distribution":"Native","iucnStatus":"Least Concern"}	18
Plantae	Magnoliophyta	Liliopsida	Poales	Juncaceae	Juncus	Juncus articulatus L.	introduced	{"distribution":"Introduced Naturalised","iucnStatus":"Least Concern"}	2
Plantae	Magnoliophyta	Liliopsida	Poales	Juncaceae	Juncus	Juncus effusus L.	native	{"distribution":"Native","iucnStatus":"Least Concern"}	14
Plantae	Magnoliophyta	Liliopsida	Poales	Juncaceae	Luzula	Luzula purpureosplendens Seub.	endemic	{"distribution":"Azorean Endemic"}	19
Plantae	Magnoliophyta	Liliopsida	Poales	Poaceae	Agrostis	Agrostis botelhoi (Rocha Afonso & Franco) H.Schaef.	endemic	{"distribution":"Azorean Endemic"}	2
Plantae	Magnoliophyta	Liliopsida	Poales	Poaceae	Arundo	Arundo donax L.	introduced	{"distribution":"Introduced Invasive","iucnStatus":"Least Concern"}	28
Plantae	Magnoliophyta	Liliopsida	Poales	Poaceae	Avena	Avena barbata Link	introduced	{"distribution":"Introduced Naturalised","iucnStatus":"Least Concern"}	1
Plantae	Magnoliophyta	Liliopsida	Poales	Poaceae	Bambusa	Bambusa vulgaris Schrad. ex J.C.Wendl.	introduced	{"distribution":"Introduced Managed"}	1
Plantae	Magnoliophyta	Liliopsida	Poales	Poaceae	Brachypodium	Brachypodium sylvaticum (Huds.) P.Beauv.	native	{"distribution":"Native"}	2
Plantae	Magnoliophyta	Liliopsida	Poales	Poaceae	Briza	Briza maxima L.	introduced	{"distribution":"Introduced Naturalised"}	4
Plantae	Magnoliophyta	Liliopsida	Poales	Poaceae	Dactylis	Dactylis glomerata L.	introduced	{"distribution":"Introduced Naturalised"}	1
Plantae	Magnoliophyta	Liliopsida	Poales	Poaceae	Deschampsia	Deschampsia foliosa Hack.	endemic	{"distribution":"Azorean Endemic"}	3
Plantae	Magnoliophyta	Liliopsida	Poales	Poaceae	Digitaria	Digitaria ciliaris (Retz.) Koeler	introduced	{"distribution":"Introduced Naturalised"}	1
Plantae	Magnoliophyta	Liliopsida	Poales	Poaceae	Festuca	Festuca francoi Fern.Prieto, C.Aguiar, E.Días & M.I.Gut	endemic	{"distribution":"Azorean Endemic"}	22
Plantae	Magnoliophyta	Liliopsida	Poales	Poaceae	Festuca	Festuca petraea Guthnick ex Seub.	endemic	{"distribution":"Azorean Endemic"}	93
Plantae	Magnoliophyta	Liliopsida	Poales	Poaceae	Holcus	Holcus azoricus M.Seq. & Castrov.	endemic	{"distribution":"Azorean Endemic"}	1
Plantae	Magnoliophyta	Liliopsida	Poales	Poaceae	Holcus	Holcus lanatus L.	introduced	{"distribution":"Introduced Invasive"}	69
Plantae	Magnoliophyta	Liliopsida	Poales	Poaceae	Holcus	Holcus rigidus Hochst. ex Seub.	endemic	{"distribution":"Azorean Endemic"}	73
Plantae	Magnoliophyta	Liliopsida	Poales	Poaceae	Hyparrhenia	Hyparrhenia hirta Stapf	introduced	{"distribution":"Introduced Invasive"}	3
Plantae	Magnoliophyta	Liliopsida	Poales	Poaceae	Lolium	Lolium multiflorum Lam.	introduced	{"distribution":"Introduced Naturalised","iucnStatus":"Least Concern"}	3
Plantae	Magnoliophyta	Liliopsida	Poales	Poaceae	Lolium	Lolium rigidum Gaudin	introduced	{"distribution":"Introduced Naturalised","iucnStatus":"Least Concern"}	1
Plantae	Magnoliophyta	Liliopsida	Poales	Poaceae	Paspalum	Paspalum dilatatum Poir.	introduced	{"distribution":"Introduced Invasive"}	3
Plantae	Magnoliophyta	Liliopsida	Poales	Poaceae	Phyllostachys	Phyllostachys aurea Carrière ex Rivière & C.Rivière	introduced	{"distribution":"Introduced Managed"}	3
Plantae	Magnoliophyta	Liliopsida	Poales	Poaceae	Polypogon	Polypogon maritimus Willd.	native	{"distribution":"Native","iucnStatus":"Least Concern"}	2
Plantae	Magnoliophyta	Liliopsida	Zingiberales	Cannaceae	Canna	Canna indica L.	introduced	{"distribution":"Introduced Naturalised"}	2
Plantae	Magnoliophyta	Liliopsida	Zingiberales	Musaceae	Musa	Musa paradisiaca L.	introduced	{"distribution":"Introduced Managed"}	2
Plantae	Magnoliophyta	Liliopsida	Zingiberales	Zingiberaceae	Hedychium	Hedychium gardnerianum Sheppard ex Ker-Gawl.	introduced	{"distribution":"Introduced Invasive"}	160
Plantae	Magnoliophyta	Magnoliopsida	Apiales	Apiaceae	Ammi	Ammi seubertianum (H.C.Watson) Trel.	endemic	{"distribution":"Azorean Endemic"}	1
Plantae	Magnoliophyta	Magnoliopsida	Apiales	Apiaceae	Ammi	Ammi trifoliatum (H.C.Watson) Trel.	endemic	{"distribution":"Azorean Endemic"}	4
Plantae	Magnoliophyta	Magnoliopsida	Apiales	Apiaceae	Apium	Apium graveolens L.	introduced	{"distribution":"Introduced Naturalised","iucnStatus":"Least Concern"}	7
Plantae	Magnoliophyta	Magnoliopsida	Apiales	Apiaceae	Chaerophyllum	Chaerophyllum azoricum Trel.	endemic	{"distribution":"Azorean Endemic"}	49
Plantae	Magnoliophyta	Magnoliopsida	Apiales	Apiaceae	Conium	Conium maculatum L.	introduced	{"distribution":"Introduced Naturalised"}	4
Plantae	Magnoliophyta	Magnoliopsida	Apiales	Apiaceae	Crithmum	Crithmum maritimum L.	native	{"distribution":"Native","iucnStatus":"Least Concern"}	19
Plantae	Magnoliophyta	Magnoliopsida	Apiales	Apiaceae	Daucus	Daucus carota subsp. azoricus Franco	endemic	{"distribution":"Azorean Endemic","iucnStatus":"Least Concern"}	26
Plantae	Magnoliophyta	Magnoliopsida	Apiales	Apiaceae	Foeniculum	Foeniculum vulgare Mill.	introduced	{"distribution":"Introduced Naturalised","iucnStatus":"Least Concern"}	8
Plantae	Magnoliophyta	Magnoliopsida	Apiales	Apiaceae	Petroselinum	Petroselinum crispum (Mill.) Fuss	introduced	{"distribution":"Introduced Naturalised"}	9
Plantae	Magnoliophyta	Magnoliopsida	Apiales	Araliaceae	Hedera	Hedera azorica Carrière	endemic	{"distribution":"Azorean Endemic"}	167
Plantae	Magnoliophyta	Magnoliopsida	Apiales	Araliaceae	Hydrocotyle	Hydrocotyle vulgaris L.	native	{"distribution":"Native","iucnStatus":"Least Concern"}	11
Plantae	Magnoliophyta	Magnoliopsida	Apiales	Araliaceae	Tetrapanax	Tetrapanax papyrifer (Hook.) K.Koch	introduced	{"distribution":"Introduced Invasive","iucnStatus":"Least Concern"}	1
Plantae	Magnoliophyta	Magnoliopsida	Apiales	Pittosporaceae	Pittosporum	Pittosporum tobira W.T.Aiton	introduced	{"distribution":"Introduced Casual"}	1
Plantae	Magnoliophyta	Magnoliopsida	Apiales	Pittosporaceae	Pittosporum	Pittosporum undulatum Vent.	introduced	{"distribution":"Introduced Invasive"}	184
Plantae	Magnoliophyta	Magnoliopsida	Aquifoliales	Aquifoliaceae	Ilex	Ilex azorica Gand.	endemic	{"distribution":"Azorean Endemic"}	57
Plantae	Magnoliophyta	Magnoliopsida	Asterales	Asteraceae	Ageratina	Ageratina adenophora (Spreng.) R.M.King & H.Rob.	introduced	{"distribution":"Invasive"}	77
Plantae	Magnoliophyta	Magnoliopsida	Asterales	Asteraceae	Bellis	Bellis azorica Hochst. ex Seub.	endemic	{"distribution":"Azorean Endemic"}	5
Plantae	Magnoliophyta	Magnoliopsida	Asterales	Asteraceae	Bellis	Bellis perennis L.	introduced	{"distribution":"Introduced Naturalised"}	1
Plantae	Magnoliophyta	Magnoliopsida	Asterales	Asteraceae	Cichorium	Cichorium intybus L.	introduced	{"distribution":"Introduced Naturalised","iucnStatus":"Least Concern"}	1
Plantae	Magnoliophyta	Magnoliopsida	Asterales	Asteraceae	Cirsium	Cirsium arvense (L.) Scop.	introduced	{"distribution":"Introduced Naturalised"}	1
Plantae	Magnoliophyta	Magnoliopsida	Asterales	Asteraceae	Cirsium	Cirsium vulgare (Savi) Ten.	introduced	{"distribution":"Introduced Naturalised"}	2
Plantae	Magnoliophyta	Magnoliopsida	Asterales	Asteraceae	Delairea	Delairea odorata Lem.	introduced	{"distribution":"Introduced Naturalised"}	3
Plantae	Magnoliophyta	Magnoliopsida	Asterales	Asteraceae	Erigeron	Erigeron bonariensis L.	introduced	{"distribution":"Introduced Invasive"}	7
Plantae	Magnoliophyta	Magnoliopsida	Asterales	Asteraceae	Erigeron	Erigeron canadensis L.	introduced	{"distribution":"Introduced Naturalised"}	4
Plantae	Magnoliophyta	Magnoliopsida	Asterales	Asteraceae	Erigeron	Erigeron karvinskianus DC.	introduced	{"distribution":"Introduced Invasive"}	55
Plantae	Magnoliophyta	Magnoliopsida	Asterales	Asteraceae	Euryops	Euryops pectinatus L.	introduced	{"distribution":"Introduced Managed"}	1
Plantae	Magnoliophyta	Magnoliopsida	Asterales	Asteraceae	Helichrysum	Helichrysum luteoalbum (L.) Rchb.	native	{"distribution":"Native","iucnStatus":"Least Concern"}	3
Plantae	Magnoliophyta	Magnoliopsida	Asterales	Asteraceae	Helminthotheca	Helminthotheca echioides (L.) Holub	introduced	{"distribution":"Introduced Naturalised"}	4
Plantae	Magnoliophyta	Magnoliopsida	Asterales	Asteraceae	Hypochaeris	Hypochaeris radicata L.	introduced	{"distribution":"Introduced Invasive"}	21
Plantae	Magnoliophyta	Magnoliopsida	Asterales	Asteraceae	Leontodon	Leontodon filii (Hochst. ex Seub.) Paiva & Ormonde	endemic	{"distribution":"Azorean Endemic"}	66
Plantae	Magnoliophyta	Magnoliopsida	Asterales	Asteraceae	Leontodon	Leontodon longirostris (Finch & P.D.Sell) Talavera	native	{"distribution":"Native"}	6
Plantae	Magnoliophyta	Magnoliopsida	Asterales	Asteraceae	Osteospermum	Osteospermum fruticosum (L.) Norl.	introduced	{"distribution":"Introduced Invasive"}	2
Plantae	Magnoliophyta	Magnoliopsida	Asterales	Asteraceae	Pericallis	Pericallis malvifolia (L'Hér.) B.Nord.	endemic	{"distribution":"Azorean Endemic","iucnStatus":"Critically Endangered"}	22
Plantae	Magnoliophyta	Magnoliopsida	Asterales	Asteraceae	Solidago	Solidago azorica Hochst. ex Seub.	endemic	{"distribution":"Azorean Endemic"}	6
Plantae	Magnoliophyta	Magnoliopsida	Asterales	Asteraceae	Sonchus	Sonchus asper Hill subsp. asper	introduced	{"distribution":"Introduced Naturalised"}	5
Plantae	Magnoliophyta	Magnoliopsida	Asterales	Asteraceae	Sonchus	Sonchus tenerrimus L.	introduced	{"distribution":"Introduced Naturalised"}	7
Plantae	Magnoliophyta	Magnoliopsida	Asterales	Asteraceae	Tolpis	Tolpis azorica (Nutt.) P.Silva	endemic	{"distribution":"Azorean Endemic"}	43
Plantae	Magnoliophyta	Magnoliopsida	Asterales	Asteraceae	Tolpis	Tolpis succulenta (Nutt.) P.Silva	endemic	{"distribution":"Azorean Endemic"}	6
Plantae	Magnoliophyta	Magnoliopsida	Asterales	Campanulaceae	Azorina	Azorina vidalii (H.C.Watson) Feer	endemic	{"distribution":"Azorean Endemic","iucnStatus":"Endangered"}	32
Plantae	Magnoliophyta	Magnoliopsida	Boraginales	Boraginaceae	Echium	Echium plantagineum L.	introduced	{"distribution":"Introduced Naturalised"}	1
Plantae	Magnoliophyta	Magnoliopsida	Boraginales	Boraginaceae	Myosotis	Myosotis maritima Hochst. ex Seub.	endemic	{"distribution":"Azorean Endemic"}	5
Plantae	Magnoliophyta	Magnoliopsida	Brassicales	Brassicaceae	Brassica	Brassica oleracea L.	introduced	{"distribution":"Introduced Naturalised","iucnStatus":"Data Deficient"}	2
Plantae	Magnoliophyta	Magnoliopsida	Brassicales	Brassicaceae	Cardamine	Cardamine caldeirarum Guthnick ex Seub.	endemic	{"distribution":"Azorean Endemic"}	11
Plantae	Magnoliophyta	Magnoliopsida	Brassicales	Brassicaceae	Cardamine	Cardamine hirsuta L.	introduced	{"distribution":"Introduced Naturalised"}	2
Plantae	Magnoliophyta	Magnoliopsida	Brassicales	Brassicaceae	Raphanus	Raphanus raphanistrum L.	introduced	{"distribution":"Introduced Managed","iucnStatus":"Least Concern"}	2
Plantae	Magnoliophyta	Magnoliopsida	Brassicales	Tropaeolaceae	Tropaeolum	Tropaeolum majus L.	introduced	{"distribution":"Introduced Naturalised"}	7
Plantae	Magnoliophyta	Magnoliopsida	Caryophyllales	Aizoaceae	Carpobrotus	Carpobrotus edulis (L.) N.E.Br.	introduced	{"distribution":"Introduced Invasive"}	14
Plantae	Magnoliophyta	Magnoliopsida	Caryophyllales	Aizoaceae	Drosanthemum	Drosanthemum floribundum (Haw.) Schwantes	introduced	{"distribution":"Introduced Invasive"}	1
Plantae	Magnoliophyta	Magnoliopsida	Caryophyllales	Aizoaceae	Mesembryanthemum	Mesembryanthemum cordifolium L.f.	introduced	{"distribution":"Introduced Invasive"}	3
Plantae	Magnoliophyta	Magnoliopsida	Caryophyllales	Aizoaceae	Tetragonia	Tetragonia tetragonoides (Pall.) Kuntze	introduced	{"distribution":"Introduced Invasive"}	10
Plantae	Magnoliophyta	Magnoliopsida	Caryophyllales	Amaranthaceae	Atriplex	Atriplex prostrata Boucher ex DC.	native	{"distribution":"Native"}	8
Plantae	Magnoliophyta	Magnoliopsida	Caryophyllales	Amaranthaceae	Beta	Beta vulgaris subsp. maritima (L.) Arcang.	native	{"distribution":"Native","iucnStatus":"Least Concern"}	3
Plantae	Magnoliophyta	Magnoliopsida	Caryophyllales	Amaranthaceae	Chenopodiastrum	Chenopodiastrum murale (L.) S.Fuentes, Uotila & Borsch	introduced	{"distribution":"Introduced Invasive"}	1
Plantae	Magnoliophyta	Magnoliopsida	Caryophyllales	Amaranthaceae	Dysphania	Dysphania ambrosioides (L.) Mosyakin & Clemants	introduced	{"distribution":"Introduced Naturalised"}	1
Plantae	Magnoliophyta	Magnoliopsida	Caryophyllales	Basellaceae	Anredera	Anredera cordifolia (Ten.) Steenis	introduced	{"distribution":"Introduced Naturalised"}	3
Plantae	Magnoliophyta	Magnoliopsida	Caryophyllales	Cactaceae	Opuntia	Opuntia ficus-indica (L.) Mill.	introduced	{"distribution":"Introduced Invasive","iucnStatus":"Data Deficient"}	3
Plantae	Magnoliophyta	Magnoliopsida	Caryophyllales	Caryophyllaceae	Cerastium	Cerastium azoricum Hochst. ex Seub.	endemic	{"distribution":"Azorean Endemic"}	1
Plantae	Magnoliophyta	Magnoliopsida	Caryophyllales	Caryophyllaceae	Silene	Silene uniflora Roth subsp. uniflora	native	{"distribution":"Native"}	9
Plantae	Magnoliophyta	Magnoliopsida	Caryophyllales	Caryophyllaceae	Spergularia	Spergularia azorica Lebel	endemic	{"distribution":"Azorean Endemic"}	3
Plantae	Magnoliophyta	Magnoliopsida	Caryophyllales	Frankeniaceae	Frankenia	Frankenia laevis L.	native	{"distribution":"Native"}	5
Plantae	Magnoliophyta	Magnoliopsida	Caryophyllales	Nyctaginaceae	Mirabilis	Mirabilis jalapa L.	introduced	{"distribution":"Introduced Casual"}	1
Plantae	Magnoliophyta	Magnoliopsida	Caryophyllales	Phytolaccaceae	Phytolacca	Phytolacca americana L.	introduced	{"distribution":"Introduced Invasive"}	31
Plantae	Magnoliophyta	Magnoliopsida	Caryophyllales	Polygonaceae	Fagopyrum	Fagopyrum acutatum Mansf. ex K.Hammer	introduced	{"distribution":"Introduced Naturalised"}	4
Plantae	Magnoliophyta	Magnoliopsida	Caryophyllales	Polygonaceae	Persicaria	Persicaria capitata (Buch.-Ham. Ex D.Don) H.Gross	introduced	{"distribution":"Introduced Invasive"}	74
Plantae	Magnoliophyta	Magnoliopsida	Caryophyllales	Polygonaceae	Persicaria	Persicaria hydropiperoides Small	introduced	{"distribution":"Introduced Naturalised","iucnStatus":"Least Concern"}	2
Plantae	Magnoliophyta	Magnoliopsida	Caryophyllales	Polygonaceae	Rumex	Rumex azoricus Rech.f.	endemic	{"distribution":"Azorean Endemic"}	23
Plantae	Magnoliophyta	Magnoliopsida	Cornales	Hydrangeaceae	Hydrangea	Hydrangea macrophylla (Thunb.) Ser.	introduced	{"distribution":"Introduced Invasive"}	92
Plantae	Magnoliophyta	Magnoliopsida	Dipsacales	Adoxaceae	Viburnum	Viburnum treleasei Gand.	endemic	{"distribution":"Azorean Endemic","iucnStatus":"Least Concern"}	13
Plantae	Magnoliophyta	Magnoliopsida	Dipsacales	Dipsacaceae	Scabiosa	Scabiosa nitens Roem. & Schult.	endemic	{"distribution":"Azorean Endemic"}	15
Plantae	Magnoliophyta	Magnoliopsida	Ericales	Ericaceae	Calluna	Calluna vulgaris (L.) Hull	native	{"distribution":"Native","iucnStatus":"Least Concern"}	85
Plantae	Magnoliophyta	Magnoliopsida	Ericales	Ericaceae	Corema	Corema azoricum (P.Silva) Rivas Mart., Lousã, Fern.Prieto, E.Días, J.C.Costa & C.Aguiar	endemic	{"distribution":"Azorean Endemic"}	8
Plantae	Magnoliophyta	Magnoliopsida	Ericales	Ericaceae	Daboecia	Daboecia azorica Tutin & E.F.Warb.	endemic	{"distribution":"Azorean Endemic"}	11
Plantae	Magnoliophyta	Magnoliopsida	Ericales	Ericaceae	Erica	Erica azorica Hochst. ex Seub.	endemic	{"distribution":"Azorean Endemic"}	216
Plantae	Magnoliophyta	Magnoliopsida	Ericales	Ericaceae	Vaccinium	Vaccinium cylindraceum Sm.	endemic	{"distribution":"Azorean Endemic","iucnStatus":"Least Concern"}	79
Plantae	Magnoliophyta	Magnoliopsida	Ericales	Myrsinaceae	Myrsine	Myrsine retusa Aiton	endemic	{"distribution":"Azorean Endemic"}	28
Plantae	Magnoliophyta	Magnoliopsida	Ericales	Primulaceae	Lysimachia	Lysimachia arvensis (L.) U.Manns & Anderb. subsp. arvensis	introduced	{"distribution":"Introduced Naturalised"}	5
Plantae	Magnoliophyta	Magnoliopsida	Ericales	Primulaceae	Lysimachia	Lysimachia azorica Hornem. ex Hook.	endemic	{"distribution":"Azorean Endemic"}	82
Plantae	Magnoliophyta	Magnoliopsida	Ericales	Primulaceae	Lysimachia	Lysimachia tenella L.	native	{"distribution":"Native","iucnStatus":"Least Concern"}	12
Plantae	Magnoliophyta	Magnoliopsida	Ericales	Primulaceae	Samolus	Samolus valerandi L.	native	{"distribution":"Native","iucnStatus":"Least Concern"}	3
Plantae	Magnoliophyta	Magnoliopsida	Fabales	Fabaceae	Acacia	Acacia melanoxylon R.Br.	introduced	{"distribution":"Introduced Invasive"}	22
Plantae	Magnoliophyta	Magnoliopsida	Fabales	Fabaceae	Cytisus	Cytisus scoparius (L.) Link	introduced	{"distribution":"Introduced Invasive"}	2
Plantae	Magnoliophyta	Magnoliopsida	Fabales	Fabaceae	Lotus	Lotus parviflorus Desf.	introduced	{"distribution":"Introduced Naturalised"}	2
Plantae	Magnoliophyta	Magnoliopsida	Fabales	Fabaceae	Lotus	Lotus pedunculatus Cav.	introduced	{"distribution":"Introduced Naturalised","iucnStatus":"Least Concern"}	99
Plantae	Magnoliophyta	Magnoliopsida	Fabales	Fabaceae	Trifolium	Trifolium repens L.	introduced	{"distribution":"Introduced Naturalised","iucnStatus":"Least Concern"}	37
Plantae	Magnoliophyta	Magnoliopsida	Fabales	Fabaceae	Ulex	Ulex europaeus L. subsp. europaeus	introduced	{"distribution":"Introduced Invasive","iucnStatus":"Least Concern"}	10
Plantae	Magnoliophyta	Magnoliopsida	Fabales	Fabaceae	Vicia	Vicia hirsuta (L.) Gray	introduced	{"distribution":"Introduced Naturalised"}	1
Plantae	Magnoliophyta	Magnoliopsida	Fagales	Myricaceae	Morella	Morella faya (Aiton) Wilbur	native	{"distribution":"Native","iucnStatus":"Least Concern"}	97
Plantae	Magnoliophyta	Magnoliopsida	Gentianales	Apocynaceae	Araujia	Araujia sericifera Brot.	introduced	{"distribution":"Introduced Invasive"}	6
Plantae	Magnoliophyta	Magnoliopsida	Gentianales	Apocynaceae	Nerium	Nerium oleander L.	introduced	{"distribution":"Introduced Casual","iucnStatus":"Least Concern"}	2
Plantae	Magnoliophyta	Magnoliopsida	Gentianales	Apocynaceae	Vinca	Vinca difformis Pourr.	introduced	{"distribution":"Introduced Naturalised"}	1
Plantae	Magnoliophyta	Magnoliopsida	Gentianales	Gentianaceae	Centaurium	Centaurium erythraea subsp. grandiflorum (Griseb.) Melderis	introduced	{"distribution":"Introduced Naturalised","iucnStatus":"Least Concern"}	4
Plantae	Magnoliophyta	Magnoliopsida	Gentianales	Gentianaceae	Centaurium	Centaurium scilloides (L.f.) Samp.	endemic	{"distribution":"Azorean Endemic"}	12
Plantae	Magnoliophyta	Magnoliopsida	Gentianales	Rubiaceae	Galium	Galium aparine L.	introduced	{"distribution":"Introduced Naturalised","iucnStatus":"Least Concern"}	1
Plantae	Magnoliophyta	Magnoliopsida	Gentianales	Rubiaceae	Rubia	Rubia agostinhoi Dansereau & P.Silva	endemic	{"distribution":"Azorean Endemic"}	46
Plantae	Magnoliophyta	Magnoliopsida	Gentianales	Rubiaceae	Sherardia	Sherardia arvensis L.	introduced	{"distribution":"Introduced Naturalised"}	1
Plantae	Magnoliophyta	Magnoliopsida	Geraniales	Geraniaceae	Geranium	Geranium rotundifolium L.	introduced	{"distribution":"Introduced Naturalised"}	1
Plantae	Magnoliophyta	Magnoliopsida	Lamiales	Lamiaceae	Mentha	Mentha aquatica L.	native	{"distribution":"Native","iucnStatus":"Least Concern"}	12
Plantae	Magnoliophyta	Magnoliopsida	Lamiales	Lamiaceae	Mentha	Mentha pulegium L.	native	{"distribution":"Native","iucnStatus":"Least Concern"}	1
Plantae	Magnoliophyta	Magnoliopsida	Lamiales	Lamiaceae	Mentha	Mentha suaveolens Ehrh.	introduced	{"distribution":"Introduced Invasive","iucnStatus":"Least Concern"}	62
Plantae	Magnoliophyta	Magnoliopsida	Lamiales	Lamiaceae	Prunella	Prunella vulgaris L.	introduced	{"distribution":"Introduced Naturalised","iucnStatus":"Least Concern"}	57
Plantae	Magnoliophyta	Magnoliopsida	Lamiales	Lamiaceae	Thymus	Thymus caespititius Brot.	native	{"distribution":"Native"}	12
Plantae	Magnoliophyta	Magnoliopsida	Lamiales	Oleaceae	Picconia	Picconia azorica (Tutin) Knobl.	endemic	{"distribution":"Azorean Endemic","iucnStatus":"Least Concern"}	37
Plantae	Magnoliophyta	Magnoliopsida	Lamiales	Orobanchaceae	Euphrasia	Euphrasia grandiflora Hochst. ex Seub.	endemic	{"distribution":"Azorean Endemic"}	10
Plantae	Magnoliophyta	Magnoliopsida	Lamiales	Plantaginaceae	Plantago	Plantago coronopus L.	native	{"distribution":"Native"}	6
Plantae	Magnoliophyta	Magnoliopsida	Lamiales	Plantaginaceae	Plantago	Plantago lanceolata L.	introduced	{"distribution":"Introduced Naturalised","iucnStatus":"Least Concern"}	38
Plantae	Magnoliophyta	Magnoliopsida	Lamiales	Plantaginaceae	Plantago	Plantago major L.	introduced	{"distribution":"Introduced Naturalised","iucnStatus":"Least Concern"}	6
Plantae	Magnoliophyta	Magnoliopsida	Lamiales	Scrophulariaceae	Cymbalaria	Cymbalaria muralis G.Gaertn., B.Mey. & Scherb.	introduced	{"distribution":"Introduced Naturalised"}	16
Plantae	Magnoliophyta	Magnoliopsida	Lamiales	Scrophulariaceae	Lophospermum	Lophospermum erubescens D.Don ex Sweet	introduced	{"distribution":"Introduced Naturalised"}	4
Plantae	Magnoliophyta	Magnoliopsida	Lamiales	Scrophulariaceae	Scrophularia	Scrophularia auriculata L.	introduced	{"distribution":"Introduced Naturalised","iucnStatus":"Least Concern"}	11
Plantae	Magnoliophyta	Magnoliopsida	Lamiales	Scrophulariaceae	Sibthorpia	Sibthorpia europaea L.	native	{"distribution":"Native"}	23
Plantae	Magnoliophyta	Magnoliopsida	Lamiales	Verbenaceae	Lantana	Lantana camara L.	introduced	{"distribution":"Introduced Invasive"}	54
Plantae	Magnoliophyta	Magnoliopsida	Laurales	Lauraceae	Laurus	Laurus azorica (Seub.) Franco	endemic	{"distribution":"Azorean Endemic","iucnStatus":"Least Concern"}	104
Plantae	Magnoliophyta	Magnoliopsida	Laurales	Lauraceae	Laurus	Laurus nobilis L.	introduced	{"distribution":"Introduced Casual","iucnStatus":"Least Concern"}	1
Plantae	Magnoliophyta	Magnoliopsida	Malpighiales	Euphorbiaceae	Euphorbia	Euphorbia azorica Hochst. ex Seub.	endemic	{"distribution":"Azorean Endemic"}	58
Plantae	Magnoliophyta	Magnoliopsida	Malpighiales	Euphorbiaceae	Euphorbia	Euphorbia maculata L.	introduced	{"distribution":"Introduced Naturalised"}	2
Plantae	Magnoliophyta	Magnoliopsida	Malpighiales	Euphorbiaceae	Euphorbia	Euphorbia peplus L.	introduced	{"distribution":"Introduced Naturalised"}	1
Plantae	Magnoliophyta	Magnoliopsida	Malpighiales	Euphorbiaceae	Euphorbia	Euphorbia stygiana H.C.Watson subsp. stygiana	endemic	{"distribution":"Azorean Endemic"}	3
Plantae	Magnoliophyta	Magnoliopsida	Malpighiales	Hypericaceae	Hypericum	Hypericum foliosum Aiton	endemic	{"distribution":"Azorean Endemic","iucnStatus":"Least Concern"}	49
Plantae	Magnoliophyta	Magnoliopsida	Malpighiales	Hypericaceae	Hypericum	Hypericum humifusum L.	native	{"distribution":"Native"}	2
Plantae	Magnoliophyta	Magnoliopsida	Malpighiales	Salicaceae	Populus	Populus canadensis Moench	introduced	{"distribution":"Introduced Managed"}	2
Plantae	Magnoliophyta	Magnoliopsida	Malpighiales	Violaceae	Viola	Viola palustris subsp. juressi (Link ex Cout.) Cout.	native	{"distribution":"Native","iucnStatus":"Least Concern"}	2
Plantae	Magnoliophyta	Magnoliopsida	Malvales	Malvaceae	Sida	Sida rhombifolia L.	introduced	{"distribution":"Introduced Naturalised"}	2
Plantae	Magnoliophyta	Magnoliopsida	Myrtales	Lythraceae	Lythrum	Lythrum hyssopifolia L.	introduced	{"distribution":"Introduced Naturalised","iucnStatus":"Least Concern"}	3
Plantae	Magnoliophyta	Magnoliopsida	Myrtales	Myrtaceae	Eucalyptus	Eucalyptus globulus Labill.	introduced	{"distribution":"Introduced Naturalised","iucnStatus":"Least Concern"}	1
Plantae	Magnoliophyta	Magnoliopsida	Myrtales	Myrtaceae	Psidium	Psidium cattleyanum Sabine	introduced	{"distribution":"Introduced Casual"}	1
Plantae	Magnoliophyta	Magnoliopsida	Myrtales	Onagraceae	Epilobium	Epilobium parviflorum (Schreb.) Schreb.	introduced	{"distribution":"Introduced Naturalised","iucnStatus":"Least Concern"}	1
Plantae	Magnoliophyta	Magnoliopsida	Myrtales	Onagraceae	Fuchsia	Fuchsia boliviana Carrière	introduced	{"distribution":"Introduced Casual","iucnStatus":"Least Concern"}	1
Plantae	Magnoliophyta	Magnoliopsida	Myrtales	Onagraceae	Oenothera	Oenothera longiflora L.	introduced	{"distribution":"Introduced Casual"}	5
Plantae	Magnoliophyta	Magnoliopsida	Ranunculales	Papaveraceae	Chelidonium	Chelidonium majus L.	introduced	{"distribution":"Introduced Naturalised"}	2
Plantae	Magnoliophyta	Magnoliopsida	Ranunculales	Papaveraceae	Fumaria	Fumaria capreolata L.	introduced	{"distribution":"Introduced Naturalised"}	4
Plantae	Magnoliophyta	Magnoliopsida	Ranunculales	Papaveraceae	Fumaria	Fumaria muralis W.D.J.Koch subsp. muralis	introduced	{"distribution":"Introduced Naturalised"}	4
Plantae	Magnoliophyta	Magnoliopsida	Ranunculales	Ranunculaceae	Ranunculus	Ranunculus cortusifolius Willd.	native	{"distribution":"Macaronesian Endemic"}	8
Plantae	Magnoliophyta	Magnoliopsida	Ranunculales	Ranunculaceae	Ranunculus	Ranunculus repens L.	introduced	{"distribution":"Introduced Naturalised","iucnStatus":"Least Concern"}	1
Plantae	Magnoliophyta	Magnoliopsida	Ranunculales	Ranunculaceae	Ranunculus	Ranunculus trilobus Desf.	introduced	{"distribution":"Introduced Naturalised"}	1
Plantae	Magnoliophyta	Magnoliopsida	Rosales	Moraceae	Ficus	Ficus carica L.	introduced	{"distribution":"Introduced Naturalised","iucnStatus":"Least Concern"}	6
Plantae	Magnoliophyta	Magnoliopsida	Rosales	Rhamnaceae	Frangula	Frangula azorica Grubov	endemic	{"distribution":"Azorean Endemic","iucnStatus":"Least Concern"}	28
Plantae	Magnoliophyta	Magnoliopsida	Rosales	Rosaceae	Fragaria	Fragaria vesca L.	native	{"distribution":"Native","iucnStatus":"Least Concern"}	28
Plantae	Magnoliophyta	Magnoliopsida	Rosales	Rosaceae	Potentilla	Potentilla anglica Laichard.	native	{"distribution":"Native"}	4
Plantae	Magnoliophyta	Magnoliopsida	Rosales	Rosaceae	Potentilla	Potentilla erecta (L.) Raeusch.	native	{"distribution":"Native","iucnStatus":"Least Concern"}	29
Plantae	Magnoliophyta	Magnoliopsida	Rosales	Rosaceae	Potentilla	Potentilla indica (Andrews) T.Wolf	introduced	{"distribution":"Introduced Naturalised"}	3
Plantae	Magnoliophyta	Magnoliopsida	Rosales	Rosaceae	Prunus	Prunus lusitanica subsp. azorica (Mouill.) Franco	endemic	{"distribution":"Azorean Endemic","iucnStatus":"Endangered"}	21
Plantae	Magnoliophyta	Magnoliopsida	Rosales	Rosaceae	Rosa	Rosa chinensis Jacq.	introduced	{"distribution":"Introducedoduced"}	1
Plantae	Magnoliophyta	Magnoliopsida	Rosales	Rosaceae	Rubus	Rubus hochstetterorum Seub.	endemic	{"distribution":"Azorean Endemic","iucnStatus":"Least Concern"}	38
Plantae	Magnoliophyta	Magnoliopsida	Rosales	Rosaceae	Rubus	Rubus ulmifolius Schott	introduced	{"distribution":"Introduced Invasive"}	114
Plantae	Magnoliophyta	Magnoliopsida	Santalales	Santalaceae	Arceuthobium	Arceuthobium azoricum Wiens & Hawksw.	endemic	{"distribution":"Azorean Endemic"}	2
Plantae	Magnoliophyta	Magnoliopsida	Sapindales	Simaroubaceae	Ailanthus	Ailanthus altissima (Mill.) Swingle	introduced	{"distribution":"Introduced Invasive","iucnStatus":"Least Concern"}	8
Plantae	Magnoliophyta	Magnoliopsida	Saxifragales	Crassulaceae	Crassula	Crassula multicava Lem.	introduced	{"distribution":"Introduced Invasive"}	6
Plantae	Magnoliophyta	Magnoliopsida	Saxifragales	Crassulaceae	Kalanchoe	Kalanchoe delagoensis Eckl. & Zeyh.	introduced	{"distribution":"Non-endemic"}	3
Plantae	Magnoliophyta	Magnoliopsida	Saxifragales	Crassulaceae	Umbilicus	Umbilicus horizontalis (Guss.) DC.	native	{"distribution":"Native"}	4
Plantae	Magnoliophyta	Magnoliopsida	Saxifragales	Crassulaceae	Umbilicus	Umbilicus rupestris (Salisb.) Dandy	native	{"distribution":"Native"}	2
Plantae	Magnoliophyta	Magnoliopsida	Solanales	Convolvulaceae	Calystegia	Calystegia sepium R.Br. subsp. sepium	introduced	{"distribution":"Introduced Naturalised","iucnStatus":"Least Concern"}	11
Plantae	Magnoliophyta	Magnoliopsida	Solanales	Convolvulaceae	Ipomoea	Ipomoea indica Merr.	introduced	{"distribution":"Introduced Invasive","iucnStatus":"Data Deficient"}	13
Plantae	Magnoliophyta	Magnoliopsida	Solanales	Solanaceae	Salpichroa	Salpichroa origanifolia (Lam.) Baill.	introduced	{"distribution":"Introduced Invasive"}	2
Plantae	Magnoliophyta	Magnoliopsida	Solanales	Solanaceae	Solanum	Solanum mauritianum Scop.	introduced	{"distribution":"Introduced Invasive"}	5
Plantae	Magnoliophyta	Magnoliopsida	Solanales	Solanaceae	Solanum	Solanum nigrum L.	introduced	{"distribution":"Introduced Naturalised"}	1
Plantae	Magnoliophyta	Magnoliopsida	Vitales	Vitaceae	Vitis	Vitis vinifera L.	introduced	{"distribution":"Introducedoduced","iucnStatus":"Least Concern"}	15
Plantae	Pinophyta	Pinopsida	Pinales	Cupressaceae	Cryptomeria	Cryptomeria japonica D.Don	introduced	{"distribution":"Introduced Naturalised","iucnStatus":"Near Threatened"}	7
Plantae	Pinophyta	Pinopsida	Pinales	Cupressaceae	Juniperus	Juniperus brevifolia (Hochst. ex Seub.) Antoine subsp. brevifolia	endemic	{"distribution":"Azorean Endemic","iucnStatus":"Vulnerable"}	106
Plantae	Pinophyta	Pinopsida	Pinales	Pinaceae	Pinus	Pinus pinaster Aiton	introduced	{"distribution":"Introduced Naturalised","iucnStatus":"Least Concern"}	1
Plantae	Pteridophyta	Equisetopsida	Equisetales	Equisetaceae	Equisetum	Equisetum telmateia Ehrh.	native	{"distribution":"Native","iucnStatus":"Least Concern"}	5
Plantae	Pteridophyta	Polypodiopsida	Cyatheales	Culcitaceae	Culcita	Culcita macrocarpa C.Presl	native	{"distribution":"Native","iucnStatus":"Near Threatened"}	10
Plantae	Pteridophyta	Polypodiopsida	Cyatheales	Cyatheaceae	Sphaeropteris	Sphaeropteris cooperi (F. Muell.) R.M.Tryon	introduced	{"distribution":"Introduced Invasive"}	5
Plantae	Pteridophyta	Polypodiopsida	Hymenophyllales	Hymenophyllaceae	Hymenophyllum	Hymenophyllum tunbrigense (L.) Sm.	native	{"distribution":"Native","iucnStatus":"Least Concern"}	8
Plantae	Pteridophyta	Polypodiopsida	Hymenophyllales	Hymenophyllaceae	Hymenophyllum	Hymenophyllum wilsonii Hook.	native	{"distribution":"Native","iucnStatus":"Least Concern"}	4
Plantae	Pteridophyta	Polypodiopsida	Hymenophyllales	Hymenophyllaceae	Vandenboschia	Vandenboschia speciosa (Willd.) G.Kunkel	native	{"distribution":"Native","iucnStatus":"Least Concern"}	1
Plantae	Pteridophyta	Polypodiopsida	Osmundales	Osmundaceae	Osmunda	Osmunda regalis L.	native	{"distribution":"Native","iucnStatus":"Least Concern"}	37
Plantae	Pteridophyta	Polypodiopsida	Polypodiales	Aspleniaceae	Asplenium	Asplenium hemionitis L.	native	{"distribution":"Native","iucnStatus":"Least Concern"}	1
Plantae	Pteridophyta	Polypodiopsida	Polypodiales	Aspleniaceae	Asplenium	Asplenium marinum L.	native	{"distribution":"Native","iucnStatus":"Least Concern"}	5
Plantae	Pteridophyta	Polypodiopsida	Polypodiales	Aspleniaceae	Asplenium	Asplenium onopteris L.	native	{"distribution":"Native","iucnStatus":"Least Concern"}	2
Plantae	Pteridophyta	Polypodiopsida	Polypodiales	Aspleniaceae	Asplenium	Asplenium scolopendrium L.	native	{"distribution":"Native","iucnStatus":"Least Concern"}	10
Plantae	Pteridophyta	Polypodiopsida	Polypodiales	Athyriaceae	Athyrium	Athyrium filix-femina (L.) Roth	native	{"distribution":"Native","iucnStatus":"Least Concern"}	38
Plantae	Pteridophyta	Polypodiopsida	Polypodiales	Athyriaceae	Deparia	Deparia petersenii (Kunze) M.Kato	introduced	{"distribution":"Introduced Naturalised"}	12
Plantae	Pteridophyta	Polypodiopsida	Polypodiales	Athyriaceae	Diplazium	Diplazium caudatum (Cav.) Jermy	native	{"distribution":"Native","iucnStatus":"Least Concern"}	2
Plantae	Pteridophyta	Polypodiopsida	Polypodiales	Blechnaceae	Doodia	Doodia caudata (Cav.) R.Br.	introduced	{"distribution":"Introduced Naturalised"}	2
Plantae	Pteridophyta	Polypodiopsida	Polypodiales	Blechnaceae	Struthiopteris	Struthiopteris spicant (L.) Weis	native	{"distribution":"Native","iucnStatus":"Least Concern"}	87
Plantae	Pteridophyta	Polypodiopsida	Polypodiales	Blechnaceae	Woodwardia	Woodwardia radicans (L.) Sm.	native	{"distribution":"Native","iucnStatus":"Endangered"}	22
Plantae	Pteridophyta	Polypodiopsida	Polypodiales	Dennstaedtiaceae	Pteridium	Pteridium aquilinum (L.) Kuhn	native	{"distribution":"Native","iucnStatus":"Least Concern"}	197
Plantae	Pteridophyta	Polypodiopsida	Polypodiales	Dryopteridaceae	Cyrtomium	Cyrtomium falcatum (L.f.) C.Presl	introduced	{"distribution":"Introduced Invasive"}	49
Plantae	Pteridophyta	Polypodiopsida	Polypodiales	Dryopteridaceae	Dryopteris	Dryopteris aemula (Aiton) Kuntze	native	{"distribution":"Native","iucnStatus":"Least Concern"}	1
Plantae	Pteridophyta	Polypodiopsida	Polypodiales	Dryopteridaceae	Dryopteris	Dryopteris affinis (Lowe) Fraser-Jenk.	native	{"distribution":"Native","iucnStatus":"Least Concern"}	1
Plantae	Pteridophyta	Polypodiopsida	Polypodiales	Dryopteridaceae	Dryopteris	Dryopteris azorica (Christ) Alston	endemic	{"distribution":"Azorean Endemic","iucnStatus":"Least Concern"}	12
Plantae	Pteridophyta	Polypodiopsida	Polypodiales	Dryopteridaceae	Dryopteris	Dryopteris crispifolia Rasbach, Reichst. & Vida	endemic	{"distribution":"Azorean Endemic","iucnStatus":"Least Concern"}	1
Plantae	Pteridophyta	Polypodiopsida	Polypodiales	Dryopteridaceae	Elaphoglossum	Elaphoglossum hirtum (Sw.) C.Chr.	native	{"distribution":"Native"}	3
Plantae	Pteridophyta	Polypodiopsida	Polypodiales	Dryopteridaceae	Polystichum	Polystichum setiferum (Forssk.) T.Moore ex Woynar	native	{"distribution":"Native","iucnStatus":"Least Concern"}	4
Plantae	Pteridophyta	Polypodiopsida	Polypodiales	Nephrolepidaceae	Nephrolepis	Nephrolepis cordifolia (L.) C.Presl	introduced	{"distribution":"Introduced Invasive"}	3
Plantae	Pteridophyta	Polypodiopsida	Polypodiales	Polypodiaceae	Polypodium	Polypodium macaronesicum subsp. azoricum (Vasc.) Rumsey, Carine & Robba	endemic	{"distribution":"Azorean Endemic","iucnStatus":"Least Concern"}	12
Plantae	Pteridophyta	Polypodiopsida	Polypodiales	Pteridaceae	Adiantum	Adiantum hispidulum Sw.	introduced	{"distribution":"Invasive"}	7
Plantae	Pteridophyta	Polypodiopsida	Polypodiales	Pteridaceae	Adiantum	Adiantum raddianum C.Presl	introduced	{"distribution":"Introducedoduced"}	3
Plantae	Pteridophyta	Polypodiopsida	Polypodiales	Pteridaceae	Pteris	Pteris incompleta Cav.	native	{"distribution":"Native","iucnStatus":"Near Threatened"}	2
Plantae	Pteridophyta	Polypodiopsida	Polypodiales	Thelypteridaceae	Christella	Christella dentata (Forssk.) Brownsey & Jermy	introduced	{"distribution":"Introduced Naturalised","iucnStatus":"Least Concern"}	2
Plantae	Pteridophyta	Polypodiopsida	Polypodiales	Thelypteridaceae	Oreopteris	Oreopteris limbosperma (All.) Holub	native	{"distribution":"Native","iucnStatus":"Least Concern"}	3
